# Supplementary material for: Hortensins, Type 1 Ribosome-Inactivating Proteins from Seeds of Red Mountain Spinach: Isolation, Characterization, and Their Effect on Glioblastoma Cells
Source: Toxins (Basel). 2024 Mar 4;16(3):135. doi: 10.3390/toxins16030135 (PMC10975204; doi:10.3390/toxins16030135)
Supplement: Supplementary file 1 [file toxins-16-00135-s001.zip]

Archive with 1 entries (1 files):
- toxins-2807226-supplementary.pdf
